# Supplementary material for: Copulatory behaviour in the Bonelli´s Eagle: Assessing the paternity assurance hypothesis
Source: PLoS One. 2019 May 21;14(5):e0217175. doi: 10.1371/journal.pone.0217175 (PMC6528976; doi:10.1371/journal.pone.0217175)
Supplement: S1 Data — (XLS) [file pone.0217175.s001.xls]

## Sheet: Data
NAME	DATE	HOUR	DIST	DURA	MOUNT	MOUNTS	DAY	WEEK	PFER
Ventica	2010-10-20	NA	NA	NA	0	NA	-90	-13	prefertil
Ventica	2010-11-13	NA	NA	NA	0	NA	-64	-10	prefertil
Ventica	2010-11-28	NA	NA	NA	0	NA	-49	-7	prefertil
Ventica	2010-12-25	1899-12-31 08:38:00	100	19.8	1	yes	-21	-3	prefertil
Ventica	2011-01-03	1899-12-31 10:32:00	60	14.2	1	yes	-16	-3	prefertil
Ventica	2011-01-03	1899-12-31 15:55:00	120	13.5	1	yes	-16	-3	prefertil
Ventica	2011-01-12	1899-12-31 09:06:00	60	10.6	1	yes	-6	-1	fertil
Ventica	2011-01-12	1899-12-31 17:12:00	70	14.1	1	yes	-6	-1	fertil
Ventica	2011-01-18	1899-12-31 09:52:00	170	11	1	yes	0	1	fertil
Lisbona	2010-11-02	NA	NA	NA	0	NA	-84	-12	prefertil
Lisbona	2010-11-23	NA	NA	NA	0	NA	-63	-9	prefertil
Lisbona	2010-12-07	NA	NA	NA	0	NA	-48	-7	prefertil
Lisbona	2010-12-28	1899-12-31 14:54:00	120	14.2	1	yes	-28	-4	prefertil
Lisbona	2011-01-11	1899-12-31 09:30:00	690	16.3	1	yes	-14	-2	fertil
Lisbona	2011-01-11	1899-12-31 10:07:00	100	10.9	1	yes	-14	-2	fertil
Lisbona	2011-01-11	1899-12-31 18:08:00	190	10.1	1	yes	-14	-2	fertil
Lisbona	2011-01-13	1899-12-31 15:06:00	100	10.9	1	yes	-12	-2	fertil
Lisbona	2011-01-13	1899-12-31 16:23:00	200	11.3	1	yes	-12	-2	fertil
Lisbona	2011-01-20	1899-12-31 08:22:00	240	6.5	1	yes	-5	-1	fertil
Lisbona	2011-01-20	1899-12-31 12:00:00	190	9.9	1	yes	-5	-1	fertil
Lisbona	2011-01-20	1899-12-31 13:22:00	290	11.8	1	yes	-5	-1	fertil
Lisbona	2011-01-20	1899-12-31 17:44:00	190	13.4	1	yes	-5	-1	fertil
Lisbona	2011-01-20	1899-12-31 18:10:00	190	11.1	1	yes	-5	-1	fertil
Lisbona	2011-01-25	1899-12-31 16:23:00	50	10.6	1	yes	0	1	fertil
Tesoro	2011-11-13	NA	NA	NA	0	NA	-104	-15	prefertil
Tesoro	2011-11-19	NA	NA	NA	0	NA	-98	-14	prefertil
Tesoro	2011-11-27	NA	NA	NA	0	NA	-90	-13	prefertil
Tesoro	2011-12-04	NA	NA	NA	0	NA	-83	-12	prefertil
Tesoro	2011-12-11	NA	NA	NA	0	NA	-76	-11	prefertil
Tesoro	2011-12-18	1899-12-31 08:15:00	50	9.6	1	yes	-69	-10	prefertil
Tesoro	2011-12-18	1899-12-31 10:12:00	150	4.6	1	yes	-69	-10	prefertil
Tesoro	2011-12-26	NA	NA	NA	0	NA	-61	-9	prefertil
Tesoro	2011-12-31	NA	NA	NA	0	NA	-56	-8	prefertil
Tesoro	2012-01-08	1899-12-31 16:50:00	100	11.5	1	yes	-48	-7	prefertil
Tesoro	2012-01-08	1899-12-31 16:15:00	50	0	1	not	-48	-7	prefertil
Tesoro	2012-01-14	1899-12-31 13:50:00	10	10.8	1	yes	-42	-6	prefertil
Tesoro	2012-01-14	1899-12-31 17:53:00	50	12.6	1	yes	-42	-6	prefertil
Tesoro	2012-01-21	1899-12-31 09:10:00	100	9.1	1	yes	-35	-5	prefertil
Tesoro	2012-01-21	1899-12-31 16:28:00	50	13.1	1	yes	-35	-5	prefertil
Tesoro	2012-01-21	1899-12-31 17:58:00	150	11.6	1	yes	-35	-5	prefertil
Tesoro	2012-01-29	1899-12-31 09:48:00	100	12.2	1	yes	-27	-4	prefertil
Tesoro	2012-01-29	1899-12-31 17:51:00	80	8.9	1	yes	-27	-4	prefertil
Tesoro	2012-02-05	1899-12-31 10:36:00	150	12.2	1	yes	-23	-4	prefertil
Tesoro	2012-02-05	1899-12-31 17:21:00	10	9.6	1	yes	-23	-4	prefertil
Tesoro	2012-02-08	1899-12-31 12:12:00	100	9.8	1	yes	-20	-3	prefertil
Tesoro	2012-02-12	1899-12-31 08:38:00	20	7.3	1	yes	-13	-2	fertil
Tesoro	2012-02-12	1899-12-31 16:22:00	100	10.3	1	yes	-13	-2	fertil
Tesoro	2012-02-25	1899-12-31 10:30:00	150	10.3	1	yes	0	1	fertil
Tinoso	2011-11-01	NA	NA	NA	0	NA	-101	-15	prefertil
Tinoso	2011-11-07	NA	NA	NA	0	NA	-95	-14	prefertil
Tinoso	2011-11-14	NA	NA	NA	0	NA	-88	-13	prefertil
Tinoso	2011-11-22	NA	NA	NA	0	NA	-80	-12	prefertil
Tinoso	2011-11-29	NA	NA	NA	0	NA	-73	-11	prefertil
Tinoso	2011-12-05	NA	NA	NA	0	NA	-67	-10	prefertil
Tinoso	2011-12-12	NA	NA	NA	0	NA	-60	-9	prefertil
Tinoso	2011-12-19	1899-12-31 15:48:00	258	24.22	1	yes	-53	-8	prefertil
Tinoso	2011-12-19	1899-12-31 17:55:00	58	11.44	1	yes	-53	-8	prefertil
Tinoso	2011-12-26	1899-12-31 18:01:00	58	15.54	1	yes	-46	-7	prefertil
Tinoso	2012-01-03	NA	NA	NA	0	NA	-38	-6	prefertil
Tinoso	2012-01-10	1899-12-31 16:32:00	208	9.58	1	yes	-31	-5	prefertil
Tinoso	2012-01-10	1899-12-31 18:11:00	63	17.44	1	yes	-31	-5	prefertil
Tinoso	2012-01-18	1899-12-31 12:50:00	76	13.78	1	yes	-23	-4	prefertil
Tinoso	2012-01-18	1899-12-31 18:04:00	63	17.97	1	yes	-23	-4	prefertil
Tinoso	2012-01-24	1899-12-31 18:13:00	76	15.84	1	yes	-17	-3	prefertil
Tinoso	2012-01-31	1899-12-31 17:46:00	208	20.47	1	yes	-10	-2	fertil
Tinoso	2012-01-31	1899-12-31 18:26:00	63	16.43	1	yes	-10	-2	fertil
Tinoso	2012-02-07	NA	NA	NA	0	NA	-3	-1	fertil
Tinoso	2012-02-17	NA	NA	NA	0	NA	7	1	fertil
Arejos	2011-11-02	NA	NA	NA	0	NA	-78	-12	prefertil
Arejos	2011-11-09	NA	NA	NA	0	NA	-71	-11	prefertil
Arejos	2011-11-16	NA	NA	NA	0	NA	-64	-10	prefertil
Arejos	2011-11-23	NA	NA	NA	0	NA	-57	-9	prefertil
Arejos	2011-11-30	NA	NA	NA	0	NA	-50	-8	prefertil
Arejos	2011-12-07	1899-12-31 18:08:00	442	14.27	1	yes	-43	-7	prefertil
Arejos	2011-12-13	1899-12-31 17:27:00	424	8.44	1	yes	-37	-6	prefertil
Arejos	2011-12-20	1899-12-31 17:13:00	389	11.5	1	yes	-30	-5	prefertil
Arejos	2011-12-20	1899-12-31 18:09:00	318	19.65	1	yes	-30	-5	prefertil
Arejos	2011-12-27	1899-12-31 18:11:00	318	9.16	1	yes	-23	-4	prefertil
Arejos	2012-01-04	1899-12-31 17:05:00	413	10.12	1	yes	-15	-3	prefertil
Arejos	2012-01-04	1899-12-31 18:08:00	413	12.56	1	yes	-15	-3	prefertil
Arejos	2012-01-11	1899-12-31 11:28:00	114	9.94	1	yes	-8	-2	fertil
Arejos	2012-01-19	NA	NA	NA	0	NA	0	1	fertil
Moreras2	2011-11-03	NA	NA	NA	0	NA	-92	-14	prefertil
Moreras2	2011-11-12	NA	NA	NA	0	NA	-83	-12	prefertil
Moreras2	2011-11-17	NA	NA	NA	0	NA	-78	-12	prefertil
Moreras2	2011-11-24	NA	NA	NA	0	NA	-71	-11	prefertil
Moreras2	2011-12-03	NA	NA	NA	0	NA	-62	-9	prefertil
Moreras2	2011-12-08	NA	NA	NA	0	NA	-57	-9	prefertil
Moreras2	2011-12-14	NA	NA	NA	0	NA	-51	-8	prefertil
Moreras2	2011-12-21	NA	NA	NA	0	NA	-44	-7	prefertil
Moreras2	2011-12-29	NA	NA	NA	0	NA	-36	-6	prefertil
Moreras2	2012-01-05	NA	NA	NA	0	NA	-29	-5	prefertil
Moreras2	2012-01-13	1899-12-31 15:54:00	189	10.66	1	yes	-21	-3	prefertil
Moreras2	2012-01-21	1899-12-31 10:55:00	189	7.53	1	yes	-13	-2	fertil
Moreras2	2012-01-21	1899-12-31 12:42:00	191	11.37	1	yes	-13	-2	fertil
Moreras2	2012-01-21	1899-12-31 17:39:00	371	9.32	1	yes	-13	-2	fertil
Moreras2	2012-01-26	1899-12-31 16:25:00	371	8.33	1	yes	-8	-2	fertil
Moreras2	2012-02-03	NA	NA	NA	0	NA	0	1	fertil
Orihuela	2011-11-04	NA	NA	NA	0	NA	-89	-13	prefertil
Orihuela	2011-11-11	NA	NA	NA	0	NA	-82	-12	prefertil
Orihuela	2011-11-21	NA	NA	NA	0	NA	-72	-11	prefertil
Orihuela	2011-11-25	NA	NA	NA	0	NA	-68	-10	prefertil
Orihuela	2011-12-01	NA	NA	NA	0	NA	-62	-9	prefertil
Orihuela	2011-12-09	NA	NA	NA	0	NA	-54	-8	prefertil
Orihuela	2011-12-16	1899-12-31 16:44:00	80	14.5	1	yes	-47	-7	prefertil
Orihuela	2011-12-22	NA	NA	NA	0	NA	-41	-6	prefertil
Orihuela	2011-12-30	1899-12-31 12:08:00	279	8.36	1	yes	-33	-5	prefertil
Orihuela	2012-01-07	1899-12-31 17:29:00	400	23.7	1	yes	-25	-4	prefertil
Orihuela	2012-01-07	1899-12-31 17:40:00	400	10.5	1	yes	-25	-4	prefertil
Orihuela	2012-01-14	1899-12-31 08:43:00	490	10.43	1	yes	-18	-3	prefertil
Orihuela	2012-01-14	1899-12-31 14:58:00	40	23.84	1	yes	-18	-3	prefertil
Orihuela	2012-01-14	1899-12-31 17:01:00	190	19.41	1	yes	-18	-3	prefertil
Orihuela	2012-01-20	1899-12-31 10:29:00	84	13.19	1	yes	-12	-2	fertil
Orihuela	2012-01-20	1899-12-31 13:34:00	490	15.81	1	yes	-12	-2	fertil
Orihuela	2012-01-20	1899-12-31 17:03:00	250	18.03	1	yes	-12	-2	fertil
Orihuela	2012-01-20	1899-12-31 17:56:00	245	0	1	not	-12	-2	fertil
Orihuela	2012-01-25	1899-12-31 09:07:00	490	8.87	1	yes	-7	-1	fertil
Orihuela	2012-01-25	1899-12-31 12:12:00	490	18.32	1	yes	-7	-1	fertil
Orihuela	2012-01-25	1899-12-31 18:00:00	130	11.25	1	yes	-7	-1	fertil
Orihuela	2012-02-01	1899-12-31 12:59:00	388	9.87	1	yes	0	1	fertil
Moreras1	2011-11-06	NA	NA	NA	0	NA	-77	-11	prefertil
Moreras1	2011-11-13	NA	NA	NA	0	NA	-70	-10	prefertil
Moreras1	2011-11-19	NA	NA	NA	0	NA	-64	-10	prefertil
Moreras1	2011-11-27	NA	NA	NA	0	NA	-56	-8	prefertil
Moreras1	2011-12-04	1899-12-31 17:54:00	58	1.44	1	not	-49	-7	prefertil
Moreras1	2011-12-10	NA	NA	NA	0	NA	-43	-7	prefertil
Moreras1	2011-12-17	1899-12-31 17:19:00	68	10.94	1	yes	-36	-6	prefertil
Moreras1	2011-12-23	NA	NA	NA	0	NA	-30	-5	prefertil
Moreras1	2011-12-31	1899-12-31 17:13:00	164	9.82	1	yes	-22	-4	prefertil
Moreras1	2012-01-08	1899-12-31 18:06:00	90	6.75	1	yes	-14	-2	fertil
Moreras1	2012-01-15	1899-12-31 09:52:00	22	10.27	1	yes	-7	-1	fertil
Moreras1	2012-01-15	1899-12-31 16:49:00	22	9.19	1	yes	-7	-1	fertil
Moreras1	2012-01-15	1899-12-31 17:45:00	22	7.03	1	yes	-7	-1	fertil
Moreras1	2012-01-22	NA	NA	NA	0	NA	0	1	fertil
Puentes	2010-10-18	NA	NA	NA	0	NA	-109	-16	prefertil
Puentes	2010-11-01	NA	NA	NA	0	NA	-95	-14	prefertil
Puentes	2010-11-15	NA	NA	NA	0	NA	-81	-12	prefertil
Puentes	2010-12-02	NA	NA	NA	0	NA	-64	-10	prefertil
Puentes	2010-12-17	NA	NA	NA	0	NA	-49	-7	prefertil
Puentes	2010-12-27	NA	NA	NA	0	NA	-39	-6	prefertil
Puentes	2011-01-03	1899-12-31 09:38:00	485	12.14	1	yes	-32	-5	prefertil
Puentes	2011-01-03	1899-12-31 10:44:00	439	11.5	1	yes	-32	-5	prefertil
Puentes	2011-01-10	NA	NA	NA	0	NA	-25	-4	prefertil
Puentes	2011-01-19	NA	NA	NA	0	NA	-16	-3	prefertil
Puentes	2011-01-25	NA	NA	NA	0	NA	-10	-2	fertil
Puentes	2011-02-01	1899-12-31 07:42:00	10	10.24	1	yes	-3	-1	fertil
Puentes	2011-02-10	NA	NA	NA	0	NA	6	1	fertil
Bejar	2010-10-20	NA	NA	NA	0	NA	-96	-14	prefertil
Bejar	2010-11-03	NA	NA	NA	0	NA	-82	-12	prefertil
Bejar	2010-11-17	NA	NA	NA	0	NA	-68	-10	prefertil
Bejar	2010-12-03	NA	NA	NA	0	NA	-52	-8	prefertil
Bejar	2010-12-15	1899-12-31 10:23:00	287	13.2	1	yes	-40	-6	prefertil
Bejar	2010-12-15	1899-12-31 11:07:00	15	9.3	1	yes	-40	-6	prefertil
Bejar	2010-12-23	1899-12-31 08:21:00	151	13.2	1	yes	-32	-5	prefertil
Bejar	2010-12-30	1899-12-31 08:39:00	110	13.56	1	yes	-25	-4	prefertil
Bejar	2010-12-30	1899-12-31 11:11:00	90	14.53	1	yes	-25	-4	prefertil
Bejar	2010-12-30	1899-12-31 14:58:00	287	10.06	1	yes	-25	-4	prefertil
Bejar	2011-01-05	1899-12-31 10:30:00	154	9.81	1	yes	-19	-3	prefertil
Bejar	2011-01-05	16.16	248	12.66	1	yes	-19	-3	prefertil
Bejar	2011-01-12	1899-12-31 08:16:00	20	11.93	1	yes	-12	-2	fertil
Bejar	2011-01-12	1899-12-31 13:16:00	248	11.62	1	yes	-12	-2	fertil
Bejar	2011-01-12	1899-12-31 15:54:00	248	9.4	1	yes	-12	-2	fertil
Bejar	2011-01-12	1899-12-31 16:04:00	248	7.59	1	yes	-12	-2	fertil
Bejar	2011-01-18	1899-12-31 11:15:00	1245	6.9	1	yes	-6	-1	fertil
Bejar	2011-01-18	1899-12-31 13:14:00	287	9.88	1	yes	-6	-1	fertil
Bejar	2011-01-18	1899-12-31 16:37:00	20	12	1	yes	-6	-1	fertil
Bejar	2011-01-24	NA	NA	NA	0	NA	0	1	fertil
Enmedio	2010-10-24	NA	NA	NA	0	NA	-93	-14	prefertil
Enmedio	2010-11-21	NA	NA	NA	0	NA	-65	-10	prefertil
Enmedio	2010-12-06	NA	NA	NA	0	NA	-50	-8	prefertil
Enmedio	2010-12-17	NA	NA	NA	0	NA	-39	-6	prefertil
Enmedio	2010-12-26	1899-12-31 10:53:00	50	13.26	1	yes	-30	-5	prefertil
Enmedio	2010-12-26	1899-12-31 16:52:00	56	14	1	yes	-30	-5	prefertil
Enmedio	2011-01-02	1899-12-31 08:58:00	55	14.09	1	yes	-23	-4	prefertil
Enmedio	2011-01-02	1899-12-31 16:54:00	60	14.12	1	yes	-23	-4	prefertil
Enmedio	2011-01-09	1899-12-31 11:14:00	70	14.44	1	yes	-16	-3	prefertil
Enmedio	2011-01-09	1899-12-31 16:30:00	40	10.79	1	yes	-16	-3	prefertil
Enmedio	2011-01-09	1899-12-31 17:05:00	110	15.5	1	yes	-16	-3	prefertil
Enmedio	2011-01-15	1899-12-31 08:24:00	518	11.38	1	yes	-10	-2	fertil
Enmedio	2011-01-15	1899-12-31 17:00:00	518	9.47	1	yes	-10	-2	fertil
Enmedio	2011-01-15	1899-12-31 18:02:00	41	8.1	1	yes	-10	-2	fertil
Enmedio	2011-01-22	1899-12-31 08:08:00	518	12	1	yes	-3	-1	fertil
Enmedio	2011-01-22	1899-12-31 11:02:00	40	11.5	1	yes	-3	-1	fertil
Enmedio	2011-01-22	1899-12-31 18:33:00	23	10.2	1	yes	-3	-1	fertil
Enmedio	2011-01-25	1899-12-31 08:09:00	23	12.03	1	yes	0	1	fertil
Enmedio	2011-01-25	1899-12-31 10:28:00	166	9.06	1	yes	0	1	fertil
Enmedio	2011-01-25	1899-12-31 14:26:00	146	10.65	1	yes	0	1	fertil
Panadera	2010-10-25	NA	NA	NA	0	NA	-102	-15	prefertil
Panadera	2010-11-08	NA	NA	NA	0	NA	-88	-13	prefertil
Panadera	2010-11-28	NA	NA	NA	0	NA	-68	-10	prefertil
Panadera	2010-12-07	1899-12-31 14:37:00	230	12.3	1	yes	-59	-9	prefertil
Panadera	2010-12-23	1899-12-31 12:49:00	230	11.4	1	yes	-43	-7	prefertil
Panadera	2010-12-30	1899-12-31 15:57:00	39	13.31	1	yes	-36	-6	prefertil
Panadera	2010-12-30	1899-12-31 17:30:00	15	10.34	1	yes	-36	-6	prefertil
Panadera	2011-01-07	1899-12-31 17:50:00	67	11.78	1	yes	-28	-4	prefertil
Panadera	2011-01-14	1899-12-31 18:21:00	67	14.78	1	yes	-21	-3	prefertil
Panadera	2011-01-21	1899-12-31 08:06:00	16	12	1	yes	-14	-2	fertil
Panadera	2011-01-21	1899-12-31 17:20:00	100	15.04	1	yes	-14	-2	fertil
Panadera	2011-01-28	1899-12-31 07:53:00	23	11.2	1	yes	-7	-1	fertil
Panadera	2011-02-04	1899-12-31 07:53:00	16	11.53	1	yes	0	1	fertil
Roldan	2010-10-27	NA	NA	NA	0	NA	-111	-16	prefertil
Roldan	2010-11-10	NA	NA	NA	0	NA	-97	-14	prefertil
Roldan	2010-11-26	NA	NA	NA	0	NA	-81	-12	prefertil
Roldan	2010-12-09	NA	NA	NA	0	NA	-68	-10	prefertil
Roldan	2010-12-24	NA	NA	NA	0	NA	-53	-8	prefertil
Roldan	2011-01-02	1899-12-31 17:59:00	164	13.81	1	yes	-44	-7	prefertil
Roldan	2011-01-07	1899-12-31 15:52:00	170	10.94	1	yes	-39	-6	prefertil
Roldan	2011-01-13	1899-12-31 07:52:00	172	9.5	1	yes	-33	-5	prefertil
Roldan	2011-01-13	1899-12-31 08:25:00	171	12.69	1	yes	-33	-5	prefertil
Roldan	2011-01-13	1899-12-31 10:00:00	1298	10.53	1	yes	-33	-5	prefertil
Roldan	2011-01-13	1899-12-31 16:48:00	171	12.22	1	yes	-33	-5	prefertil
Roldan	2011-01-21	1899-12-31 07:56:00	170	8.93	1	yes	-25	-4	prefertil
Roldan	2011-01-21	1899-12-31 18:02:00	169	10.13	1	yes	-25	-4	prefertil
Roldan	2011-01-28	1899-12-31 13:07:00	629	9.62	1	yes	-18	-3	prefertil
Roldan	2011-01-28	1899-12-31 18:27:00	166	9.82	1	yes	-18	-3	prefertil
Roldan	2011-02-04	1899-12-31 09:05:00	170	11.41	1	yes	-11	-2	fertil
Roldan	2011-02-04	1899-12-31 13:41:00	632	8.28	1	yes	-11	-2	fertil
Roldan	2011-02-04	1899-12-31 14:49:00	630	14.47	1	yes	-11	-2	fertil
Roldan	2011-02-04	1899-12-31 16:58:00	984	9.07	1	yes	-11	-2	fertil
Roldan	2011-02-04	1899-12-31 18:26:00	172	8.19	1	yes	-11	-2	fertil
Roldan	2011-02-08	1899-12-31 07:49:00	169	9.41	1	yes	-7	-1	fertil
Roldan	2011-02-08	1899-12-31 08:45:00	635	11.28	1	yes	-7	-1	fertil
Roldan	2011-02-08	1899-12-31 16:22:00	770	8.9	1	yes	-7	-1	fertil
Roldan	2011-02-08	1899-12-31 18:00:00	172	18.63	1	yes	-7	-1	fertil
Roldan	2011-02-15	NA	NA	NA	0	NA	0	1	fertil
Tercia	2011-10-21	NA	NA	NA	0	NA	-112	-16	prefertil
Tercia	2011-10-28	NA	NA	NA	0	NA	-105	-15	prefertil
Tercia	2011-11-04	NA	NA	NA	0	NA	-98	-14	prefertil
Tercia	2011-11-10	NA	NA	NA	0	NA	-92	-14	prefertil
Tercia	2011-11-16	NA	NA	NA	0	NA	-86	-13	prefertil
Tercia	2011-11-21	NA	NA	NA	0	NA	-81	-12	prefertil
Tercia	2011-11-28	NA	NA	NA	0	NA	-74	-11	prefertil
Tercia	2011-12-07	NA	NA	NA	0	NA	-65	-10	prefertil
Tercia	2011-12-14	NA	NA	NA	0	NA	-58	-9	prefertil
Tercia	2011-12-20	NA	NA	NA	0	NA	-52	-8	prefertil
Tercia	2011-12-27	1899-12-31 15:05:00	671	2.28	1	not	-45	-7	prefertil
Tercia	2011-12-27	1899-12-31 17:29:00	666	2.37	1	not	-45	-7	prefertil
Tercia	2012-01-03	NA	NA	NA	0	NA	-38	-6	prefertil
Tercia	2012-01-10	1899-12-31 11:44:00	2436	10.47	1	yes	-31	-5	prefertil
Tercia	2012-01-18	1899-12-31 17:44:00	860	8.22	1	yes	-23	-4	prefertil
Tercia	2012-01-25	NA	NA	NA	0	NA	-16	-3	prefertil
Tercia	2012-02-01	1899-12-31 12:20:00	814	7.6	1	yes	-9	-2	fertil
Tercia	2012-02-01	1899-12-31 13:53:00	814	7.56	1	yes	-9	-2	fertil
Tercia	2012-02-10	1899-12-31 13:16:00	994	9.75	1	yes	0	1	fertil
Tercia	2012-02-10	1899-12-31 13:41:00	959	9.03	1	yes	0	1	fertil
Tercia	2012-02-10	1899-12-31 18:22:00	457	17.03	1	yes	0	1	fertil
Muela	2011-10-20	NA	NA	NA	0	NA	-102	-15	prefertil
Muela	2011-10-24	NA	NA	NA	0	NA	-98	-14	prefertil
Muela	2011-10-31	NA	NA	NA	0	NA	-91	-13	prefertil
Muela	2011-11-08	NA	NA	NA	0	NA	-83	-12	prefertil
Muela	2011-11-14	NA	NA	NA	0	NA	-77	-11	prefertil
Muela	2011-11-22	NA	NA	NA	0	NA	-69	-10	prefertil
Muela	2011-11-29	NA	NA	NA	0	NA	-62	-9	prefertil
Muela	2011-12-05	NA	NA	NA	0	NA	-56	-8	prefertil
Muela	2011-12-12	NA	NA	NA	0	NA	-49	-7	prefertil
Muela	2011-12-19	NA	NA	NA	0	NA	-42	-6	prefertil
Muela	2011-12-26	1899-12-31 17:55:00	30	31.41	1	yes	-35	-5	prefertil
Muela	2012-01-02	1899-12-31 09:30:00	25	25.6	1	yes	-28	-4	prefertil
Muela	2012-01-09	NA	NA	NA	0	NA	-21	-3	prefertil
Muela	2012-01-19	1899-12-31 09:18:00	120	16.25	1	yes	-11	-2	fertil
Muela	2012-01-23	NA	NA	NA	0	NA	-7	-1	fertil
Muela	2012-01-30	NA	NA	NA	0	NA	0	1	fertil

## Sheet: Acronym
Acronym	Description
NAME	The identity of the pair involved
DATE	Observation date
HOUR	Hour of observation
DIST	Distance between the copulation attempt place and the nest (m)
DURA	Duration of the mount or copulation attempt (s)
MOUNT	Number of mounts or copulation attempts (0/1)
MOUNTS	Number of mounts or copulation attempts successful (yes/not)
DAY	Number of days before egg-laying until the week of the onset of laying
WEEK	Number of weeks before egg-laying until the week of the onset of laying
PFER	Time periods (prefertil/fertil)
