# Supplementary material for: Copulatory behaviour in the Bonelli´s Eagle: Assessing the paternity assurance hypothesis
Source: PLoS One. 2019 May 21;14(5):e0217175. doi: 10.1371/journal.pone.0217175 (PMC6528976; doi:10.1371/journal.pone.0217175)
Supplement: S2 Data — Copulation frequency and behaviour associated with sexual activity in 15 Bonelli´s Eagle pairs in south-eastern Spain. (XLS) [file pone.0217175.s002.xls]

## Sheet: Data
NAME	DATE	WPC	WPCH	DAY	WEEK	DENS	PFER	MAFE	MAFEH	MALE	FEMALE
Ventica	2010-10-20	0	0	-90	-13	2	prefertil	186	3.1	0	3
Ventica	2010-11-13	0	0	-64	-10	2	prefertil	107	1.78333	0	35
Ventica	2010-11-28	0	0	-49	-7	2	prefertil	64	1.06667	0	49
Ventica	2010-12-25	1	0.09	-21	-3	2	prefertil	280	4.66667	0	0
Ventica	2011-01-03	2	0.18	-16	-3	2	prefertil	254	4.23333	0	50
Ventica	2011-01-12	2	0.18	-6	-1	2	fertil	230	3.83333	32	85
Ventica	2011-01-18	1	0.09	0	1	2	fertil	349	5.81667	0	278
Lisbona	2010-11-02	0	0	-84	-12	5	prefertil	57	0.95	0	0
Lisbona	2010-11-23	0	0	-63	-9	5	prefertil	55	0.916667	0	2
Lisbona	2010-12-07	0	0	-48	-7	5	prefertil	55	0.916667	0	0
Lisbona	2010-12-28	1	0.09	-28	-4	5	prefertil	208	3.46667	0	0
Lisbona	2011-01-11	3	0.27	-14	-2	5	fertil	258	4.3	0	44
Lisbona	2011-01-13	2	0.18	-12	-2	5	fertil	276	4.6	28	26
Lisbona	2011-01-20	5	0.45	-5	-1	5	fertil	206	3.43333	0	189
Lisbona	2011-01-25	1	0.09	0	1	5	fertil	253	4.21667	48	291
Tesoro	2011-11-13	0	0	-104	-15	7	prefertil	72	1.2	0	0
Tesoro	2011-11-19	0	0	-98	-14	7	prefertil	64	1.06667	0	0
Tesoro	2011-11-27	0	0	-90	-13	7	prefertil	126	2.1	0	0
Tesoro	2011-12-04	0	0	-83	-12	7	prefertil	62	1.03333	2	0
Tesoro	2011-12-11	0	0	-76	-11	7	prefertil	117	1.95	0	0
Tesoro	2011-12-18	2	0.18	-69	-10	7	prefertil	186	3.1	0	0
Tesoro	2011-12-26	0	0	-61	-9	7	prefertil	17	0.283333	0	19
Tesoro	2011-12-31	0	0	-56	-8	7	prefertil	283	4.71667	0	0
Tesoro	2012-01-08	2	0.18	-48	-7	7	prefertil	207	3.45	0	22
Tesoro	2012-01-14	2	0.18	-42	-6	7	prefertil	198	3.3	0	0
Tesoro	2012-01-21	3	0.27	-35	-5	7	prefertil	208	3.46667	0	47
Tesoro	2012-01-29	2	0.18	-27	-4	7	prefertil	201	3.35	0	68
Tesoro	2012-02-05	2	0.18	-23	-4	7	prefertil	236	3.93333	10	15
Tesoro	2012-02-08	1	0.09	-20	-3	7	prefertil	260	4.33333	12	33
Tesoro	2012-02-12	2	0.18	-13	-2	7	fertil	302	5.03333	0	43
Tesoro	2012-02-25	1	0.09	0	1	7	fertil	298	4.96667	32	270
Tinoso	2011-11-01	0	0	-101	-15	3	prefertil	0	0	0	0
Tinoso	2011-11-07	0	0	-95	-14	3	prefertil	178	2.96667	0	14
Tinoso	2011-11-14	0	0	-88	-13	3	prefertil	370	6.16667	0	105
Tinoso	2011-11-22	0	0	-80	-12	3	prefertil	219	3.65	0	85
Tinoso	2011-11-29	0	0	-73	-11	3	prefertil	199	3.31667	0	95
Tinoso	2011-12-05	0	0	-67	-10	3	prefertil	115	1.91667	0	7
Tinoso	2011-12-12	0	0	-60	-9	3	prefertil	73	1.21667	0	0
Tinoso	2011-12-19	2	0.2	-53	-8	3	prefertil	189	3.15	0	0
Tinoso	2011-12-26	1	0.1	-46	-7	3	prefertil	326	5.43333	0	3
Tinoso	2012-01-03	0	0	-38	-6	3	prefertil	50	0.833333	0	24
Tinoso	2012-01-10	2	0.18	-31	-5	3	prefertil	137	2.28333	0	0
Tinoso	2012-01-18	2	0.18	-23	-4	3	prefertil	163	2.71667	0	0
Tinoso	2012-01-24	1	0.09	-17	-3	3	prefertil	66	1.1	0	5
Tinoso	2012-01-31	2	0.18	-10	-2	3	fertil	181	3.01667	0	150
Tinoso	2012-02-07	0	0	-3	-1	3	fertil	404	6.73333	0	35
Tinoso	2012-02-17	0	0	7	1	3	fertil	94	1.56667	0	448
Arejos	2011-11-02	0	0	-78	-12	2	prefertil	108	1.8	0	0
Arejos	2011-11-09	0	0	-71	-11	2	prefertil	19	0.316667	11	0
Arejos	2011-11-16	0	0	-64	-10	2	prefertil	124	2.06667	10	48
Arejos	2011-11-23	0	0	-57	-9	2	prefertil	32	0.533333	0	40
Arejos	2011-11-30	0	0	-50	-8	2	prefertil	265	4.41667	49	0
Arejos	2011-12-07	1	0.1	-43	-7	2	prefertil	234	3.9	0	0
Arejos	2011-12-13	1	0.1	-37	-6	2	prefertil	97	1.61667	3	135
Arejos	2011-12-20	2	0.2	-30	-5	2	prefertil	126	2.1	0	69
Arejos	2011-12-27	1	0.1	-23	-4	2	prefertil	202	3.36667	1	37
Arejos	2012-01-04	2	0.18	-15	-3	2	prefertil	208	3.46667	10	236
Arejos	2012-01-11	1	0.1	-8	-2	2	fertil	276	4.6	10	142
Arejos	2012-01-19	0	0	0	1	2	fertil	118	1.96667	0	432
Moreras2	2011-11-03	0	0	-92	-14	3	prefertil	142	2.36667	0	2
Moreras2	2011-11-12	0	0	-83	-12	3	prefertil	37	0.616667	0	54
Moreras2	2011-11-17	0	0	-78	-12	3	prefertil	25	0.416667	0	0
Moreras2	2011-11-24	0	0	-71	-11	3	prefertil	68	1.13333	15	0
Moreras2	2011-12-03	0	0	-62	-9	3	prefertil	167	2.78333	0	2
Moreras2	2011-12-08	0	0	-57	-9	3	prefertil	0	0	0	0
Moreras2	2011-12-14	0	0	-51	-8	3	prefertil	97	1.61667	3	0
Moreras2	2011-12-21	0	0	-44	-7	3	prefertil	100	1.66667	0	9
Moreras2	2011-12-29	0	0	-36	-6	3	prefertil	30	0.5	0	7
Moreras2	2012-01-05	0	0	-29	-5	3	prefertil	305	5.08333	0	0
Moreras2	2012-01-13	1	0.09	-21	-3	3	prefertil	100	1.66667	6	167
Moreras2	2012-01-21	3	0.27	-13	-2	3	fertil	160	2.66667	0	38
Moreras2	2012-01-26	1	0.09	-8	-2	3	fertil	51	0.85	1	147
Moreras2	2012-02-03	0	0	0	1	3	fertil	77	1.28333	75	457
Orihuela	2011-11-04	0	0	-89	-13	1	prefertil	113	1.88333	0	0
Orihuela	2011-11-11	0	0	-82	-12	1	prefertil	220	3.66667	0	0
Orihuela	2011-11-21	0	0	-72	-11	1	prefertil	78	1.3	0	0
Orihuela	2011-11-25	0	0	-68	-10	1	prefertil	35	0.583333	0	0
Orihuela	2011-12-01	0	0	-62	-9	1	prefertil	157	2.61667	0	0
Orihuela	2011-12-09	0	0	-54	-8	1	prefertil	292	4.86667	0	57
Orihuela	2011-12-16	1	0.11	-47	-7	1	prefertil	157	2.61667	0	0
Orihuela	2011-12-22	0	0	-41	-6	1	prefertil	101	1.68333	10	23
Orihuela	2011-12-30	1	0.1	-33	-5	1	prefertil	183	3.05	0	174
Orihuela	2012-01-07	2	0.18	-25	-4	1	prefertil	250	4.16667	0	4
Orihuela	2012-01-14	3	0.27	-18	-3	1	prefertil	156	2.6	0	69
Orihuela	2012-01-20	4	0.36	-12	-2	1	fertil	365	6.08333	0	91
Orihuela	2012-01-25	3	0.27	-7	-1	1	fertil	498	8.3	7	88
Orihuela	2012-02-01	1	0.09	0	1	1	fertil	373	6.21667	2	263
Moreras1	2011-11-06	0	0	-77	-11	3	prefertil	119	1.98333	0	35
Moreras1	2011-11-13	0	0	-70	-10	3	prefertil	117	1.95	0	0
Moreras1	2011-11-19	0	0	-64	-10	3	prefertil	40	0.666667	0	42
Moreras1	2011-11-27	0	0	-56	-8	3	prefertil	70	1.16667	0	20
Moreras1	2011-12-04	1	0.09	-49	-7	3	prefertil	27	0.45	0	87
Moreras1	2011-12-10	0	0	-43	-7	3	prefertil	0	0	0	17
Moreras1	2011-12-17	1	0.1	-36	-6	3	prefertil	21	0.35	0	34
Moreras1	2011-12-23	0	0	-30	-5	3	prefertil	71	1.18333	0	101
Moreras1	2011-12-31	1	0.09	-22	-4	3	prefertil	240	4	3	87
Moreras1	2012-01-08	1	0.09	-14	-2	3	fertil	86	1.43333	0	0
Moreras1	2012-01-15	3	0.3	-7	-1	3	fertil	116	1.93333	67	74
Moreras1	2012-01-22	0	0	0	1	3	fertil	173	2.88333	2	430
Puentes	2010-10-18	0	0	-109	-16	0	prefertil	24	0.4	8	1
Puentes	2010-11-01	0	0	-95	-14	0	prefertil	6	0.1	0	6
Puentes	2010-11-15	0	0	-81	-12	0	prefertil	17	0.283333	0	1
Puentes	2010-12-02	0	0	-64	-10	0	prefertil	5	0.0833333	0	0
Puentes	2010-12-17	0	0	-49	-7	0	prefertil	99	1.65	0	0
Puentes	2010-12-27	0	0	-39	-6	0	prefertil	101	1.68333	0	148
Puentes	2011-01-03	2	0.2	-32	-5	0	prefertil	110	1.83333	12	67
Puentes	2011-01-10	0	0	-25	-4	0	prefertil	0	0	1	0
Puentes	2011-01-19	0	0	-16	-3	0	prefertil	0	0	0	9
Puentes	2011-01-25	0	0	-10	-2	0	fertil	319	5.31667	111	0
Puentes	2011-02-01	1	0.09	-3	-1	0	fertil	18	0.3	5	0
Puentes	2011-02-10	0	0	6	1	0	fertil	13	0.216667	0	669
Bejar	2010-10-20	0	0	-96	-14	1	prefertil	196	3.26667	0	5
Bejar	2010-11-03	0	0	-82	-12	1	prefertil	12	0.2	44	6
Bejar	2010-11-17	0	0	-68	-10	1	prefertil	0	0	0	0
Bejar	2010-12-03	0	0	-52	-8	1	prefertil	367	6.11667	10	6
Bejar	2010-12-15	2	0.2	-40	-6	1	prefertil	303	5.05	0	24
Bejar	2010-12-23	1	0.1	-32	-5	1	prefertil	233	3.88333	5	318
Bejar	2010-12-30	3	0.3	-25	-4	1	prefertil	266	4.43333	2	32
Bejar	2011-01-05	2	0.2	-19	-3	1	prefertil	351	5.85	11	83
Bejar	2011-01-12	4	0.36	-12	-2	1	fertil	407	6.78333	0	216
Bejar	2011-01-18	3	0.27	-6	-1	1	fertil	502	8.36667	31	65
Bejar	2011-01-24	0	0	0	1	1	fertil	11	0.183333	115	519
Enmedio	2010-10-24	0	0	-93	-14	2	prefertil	98	1.63333	0	102
Enmedio	2010-11-21	0	0	-65	-10	2	prefertil	98	1.63333	0	0
Enmedio	2010-12-06	0	0	-50	-8	2	prefertil	70	1.16667	97	1
Enmedio	2010-12-17	0	0	-39	-6	2	prefertil	91	1.51667	0	20
Enmedio	2010-12-26	2	0.18	-30	-5	2	prefertil	263	4.38333	0	0
Enmedio	2011-01-02	2	0.2	-23	-4	2	prefertil	116	1.93333	11	50
Enmedio	2011-01-09	3	0.3	-16	-3	2	prefertil	163	2.71667	0	0
Enmedio	2011-01-15	3	0.27	-10	-2	2	fertil	160	2.66667	0	282
Enmedio	2011-01-22	3	0.27	-3	-1	2	fertil	93	1.55	12	109
Enmedio	2011-01-25	3	0.27	0	1	2	fertil	360	6	0	296
Panadera	2010-10-25	0	0	-102	-15	3	prefertil	40	0.666667	2	16
Panadera	2010-11-08	0	0	-88	-13	3	prefertil	153	2.55	9	17
Panadera	2010-11-28	0	0	-68	-10	3	prefertil	45	0.75	7	62
Panadera	2010-12-07	1	0.1	-59	-9	3	prefertil	149	2.48333	2	25
Panadera	2010-12-23	1	0.1	-43	-7	3	prefertil	104	1.73333	1	65
Panadera	2010-12-30	2	0.2	-36	-6	3	prefertil	125	2.08333	0	1
Panadera	2011-01-07	1	0.09	-28	-4	3	prefertil	168	2.8	0	94
Panadera	2011-01-14	1	0.09	-21	-3	3	prefertil	97	1.61667	0	95
Panadera	2011-01-21	2	0.18	-14	-2	3	fertil	142	2.36667	83	34
Panadera	2011-01-28	1	0.09	-7	-1	3	fertil	72	1.2	117	255
Panadera	2011-02-04	1	0.09	0	1	3	fertil	155	2.58333	101	250
Roldan	2010-10-27	0	0	-111	-16	3	prefertil	74	1.23333	0	26
Roldan	2010-11-10	0	0	-97	-14	3	prefertil	88	1.46667	0	4
Roldan	2010-11-26	0	0	-81	-12	3	prefertil	3	0.05	3	0
Roldan	2010-12-09	0	0	-68	-10	3	prefertil	5	0.0833333	0	12
Roldan	2010-12-24	0	0	-53	-8	3	prefertil	12	0.2	7	2
Roldan	2011-01-02	1	0.1	-44	-7	3	prefertil	98	1.63333	0	35
Roldan	2011-01-07	1	0.09	-39	-6	3	prefertil	224	3.73333	0	0
Roldan	2011-01-13	4	0.36	-33	-5	3	prefertil	317	5.28333	0	9
Roldan	2011-01-21	2	0.18	-25	-4	3	prefertil	137	2.28333	0	0
Roldan	2011-01-28	2	0.18	-18	-3	3	prefertil	138	2.3	10	25
Roldan	2011-02-04	5	0.45	-11	-2	3	fertil	337	5.61667	45	248
Roldan	2011-02-08	4	0.36	-7	-1	3	fertil	229	3.81667	8	266
Roldan	2011-02-15	0	0	0	1	3	fertil	136	2.26667	1	450
Tercia	2011-10-21	0	0	-112	-16	0	prefertil	17	0.283333	0	0
Tercia	2011-10-28	0	0	-105	-15	0	prefertil	20	0.333333	0	0
Tercia	2011-11-04	0	0	-98	-14	0	prefertil	15	0.25	11	0
Tercia	2011-11-10	0	0	-92	-14	0	prefertil	34	0.566667	17	0
Tercia	2011-11-16	0	0	-86	-13	0	prefertil	0	0	0	0
Tercia	2011-11-21	0	0	-81	-12	0	prefertil	133	2.21667	0	0
Tercia	2011-11-28	0	0	-74	-11	0	prefertil	0	0	0	0
Tercia	2011-12-07	0	0	-65	-10	0	prefertil	101	1.68333	0	0
Tercia	2011-12-14	0	0	-58	-9	0	prefertil	0	0	0	0
Tercia	2011-12-20	0	0	-52	-8	0	prefertil	0	0	0	0
Tercia	2011-12-27	2	0.22	-45	-7	0	prefertil	196	3.26667	0	30
Tercia	2012-01-03	0	0	-38	-6	0	prefertil	170	2.83333	0	6
Tercia	2012-01-10	1	0.1	-31	-5	0	prefertil	201	3.35	14	0
Tercia	2012-01-18	1	0.1	-23	-4	0	prefertil	29	0.483333	0	0
Tercia	2012-01-25	0	0	-16	-3	0	prefertil	55	0.916667	0	86
Tercia	2012-02-01	2	0.22	-9	-2	0	fertil	179	2.98333	0	0
Tercia	2012-02-10	3	0.27	0	1	0	fertil	76	1.26667	100	348
Muela	2011-10-20	0	0	-102	-15	3	prefertil	14	0.233333	0	0
Muela	2011-10-24	0	0	-98	-14	3	prefertil	18	0.3	0	0
Muela	2011-10-31	0	0	-91	-13	3	prefertil	21	0.35	1	0
Muela	2011-11-08	0	0	-83	-12	3	prefertil	20	0.333333	1	2
Muela	2011-11-14	0	0	-77	-11	3	prefertil	219	3.65	0	0
Muela	2011-11-22	0	0	-69	-10	3	prefertil	129	2.15	0	18
Muela	2011-11-29	0	0	-62	-9	3	prefertil	116	1.93333	0	3
Muela	2011-12-05	0	0	-56	-8	3	prefertil	8	0.133333	1	1
Muela	2011-12-12	0	0	-49	-7	3	prefertil	83	1.38333	2	0
Muela	2011-12-19	0	0	-42	-6	3	prefertil	20	0.333333	34	152
Muela	2011-12-26	1	0.09	-35	-5	3	prefertil	272	4.53333	0	0
Muela	2012-01-02	1	0.1	-28	-4	3	prefertil	103	1.71667	0	7
Muela	2012-01-09	0	0	-21	-3	3	prefertil	116	1.93333	0	100
Muela	2012-01-19	1	0.1	-11	-2	3	fertil	141	2.35	1	5
Muela	2012-01-23	0	0	-7	-1	3	fertil	158	2.63333	22	215
Muela	2012-01-30	0	0	0	1	3	fertil	110	1.83333	0	522

## Sheet: Acronym
Acronym	Description
NAME	The identity of the pair involved
WPC	Frequency of within-pair copulations (per day)
WPCH	Frequency of within-pair copulations (hr-1)
DAY	Number of days before egg-laying until the week of the onset of laying
WEEK	Number of weeks before egg-laying until the week of the onset of laying
DENS	Number of overlapping home ranges of neighbouring breeding pairs within a 10 km radius of the target nest
PFER	Time periods (prefertil/fertil)
MAFE	Time spent mate-guarding by the male within the nest surroundings, per fieldwork day (in mins)
MAFEH	Time spent mate-guarding by the male within the nest surroundings, per fieldwork day (in hours)
MALE	Attendance times of male (alone) at the nesting site/day (in min)
FEMALE	Attendance times of female (alone) at the nesting site/day (in min)
